# Supplementary material for: New Anti-Prelog Stereospecific Whole-Cell Biocatalyst for Asymmetric Reduction of Prochiral Ketones
Source: Molecules. 2023 Feb 2;28(3):1422. doi: 10.3390/molecules28031422 (PMC9921870; doi:10.3390/molecules28031422)
Supplement: Supplementary file 1 [file molecules-28-01422-s001.zip]

Archive with 1 entries (1 files):
- molecules-2171715-supplementary.pdf
